# Supplementary material for: Distribution of Lutzomyia longipalpis Chemotype Populations in São Paulo State, Brazil
Source: PLoS Negl Trop Dis. 2015 Mar 17;9(3):e0003620. doi: 10.1371/journal.pntd.0003620 (PMC4363371; doi:10.1371/journal.pntd.0003620)
Supplement: S1 Database — Record of the first encounter of Lutzomyia longipalpis and the first registered canine and human cases. (XLS) [file pntd.0003620.s001.xls]

## Sheet: General
Code	Municipality	Class	SR	DRS	GVE	Vector	Canine	Human
350010	Adamantina	1	11	9	19	2003	2003	2004
350020	Adolfo	5	8	15	29	0	0	0
350030	Aguaí	5	5	14	26	0	0	0
350040	Águas da Prata	4	5	14	26	2009	0	0
350050	Águas de Lindóia	4	5	7	17	2010	0	0
350055	Águas de Santa Bárbara	5	4	6	16	0	0	0
350060	Águas de São Pedro	5	5	10	20	0	0	0
350070	Agudos	1	11	6	15	2003	2006	2006
350075	Alambari	0	4	16	31	0	0	0
350080	Alfredo Marcondes	3	10	11	21	2011	2013	0
350090	Altair	0	6	5	14	0	0	0
350100	Altinópolis	0	6	13	24	0	0	0
350110	Alto Alegre	3	9	2	11	2001	2007	0
350115	Alumínio	5	4	16	31	0	0	0
350120	Álvares Florence	4	8	15	29	2014	0	0
350130	Álvares Machado	4	10	11	21	2011	0	0
350140	Álvaro de Carvalho	2	11	9	19	0	0	2009
350150	Alvinlândia	5	11	9	19	0	0	0
350160	Americana	5	5	7	17	0	0	0
350170	Américo Brasiliense	0	6	3	12	0	0	0
350180	Américo de Campos	5	8	15	29	0	0	0
350190	Amparo	5	5	7	17	0	0	0
350200	Analândia	4	5	10	20	2009	0	0
350210	Andradina	1	9	2	11	1998	1999	2001
350220	Angatuba	0	4	16	31	0	0	0
350230	Anhembi	5	4	6	16	0	0	0
350240	Anhumas	5	10	11	21	0	0	0
350250	Aparecida	5	3	17	33	0	0	0
350260	Aparecida d'Oeste	1	8	15	30	2011	2011	2011
350270	Apiaí	0	4	16	32	0	0	0
350275	Araçariguama	5	4	16	31	0	0	0
350280	Araçatuba	1	9	2	11	1997	1998	1999
350290	Araçoiaba da Serra	5	4	16	31	0	0	0
350300	Aramina	0	6	8	18	0	0	0
350310	Arandu	0	4	6	16	0	0	0
350315	Arapeí	0	3	17	33	0	0	0
350320	Araraquara	5	6	3	12	0	0	0
350330	Araras	5	5	10	20	0	0	0
350335	Arco-Íris	4	11	9	19	2012	0	0
350340	Arealva	3	11	6	15	2011	2011	0
350350	Areias	0	3	17	33	0	0	0
350360	Areiópolis	5	4	6	16	0	0	0
350370	Ariranha	5	8	15	29	0	0	0
350380	Artur Nogueira	5	5	7	17	0	0	0
350390	Arujá	5	1	1	8	0	0	0
350395	Aspásia	4	8	15	30	2009	0	0
350400	Assis	5	11	9	13	0	0	0
350410	Atibaia	5	5	7	17	0	0	0
350420	Auriflama	1	9	2	11	1998	1999	2007
350430	Avaí	1	11	6	15	2005	2005	2005
350440	Avanhandava	1	9	2	11	1999	1999	2002
350450	Avaré	5	4	6	16	0	0	0
350460	Bady Bassitt	5	8	15	29	0	0	0
350470	Balbinos	4	11	6	15	2012	0	0
350480	Bálsamo	5	8	15	29	0	0	0
350490	Bananal	0	3	17	33	0	0	0
350500	Barão de Antonina	0	4	6	16	0	0	0
350510	Barbosa	1	9	2	11	2011	2007	2005
350520	Bariri	5	11	6	15	0	0	0
350530	Barra Bonita	3	11	6	15	2010	2010	0
350535	Barra do Chapéu	0	4	16	32	0	0	0
350540	Barra do Turvo	0	2	12	23	0	0	0
350550	Barretos	4	6	5	14	2008	0	0
350560	Barrinha	0	6	13	24	0	0	0
350570	Barueri	5	1	1	10	0	0	0
350580	Bastos	1	11	9	19	2008	2010	2010
350590	Batatais	0	6	13	24	0	0	0
350600	Bauru	1	11	6	15	2002	2002	2003
350610	Bebedouro	0	6	5	14	0	0	0
350620	Bento de Abreu	1	9	2	11	1998	1999	2005
350630	Bernardino de Campos	5	11	9	13	0	0	0
350635	Bertioga	5	2	4	25	0	0	0
350640	Bilac	1	9	2	11	2000	2000	2002
350650	Birigui	1	9	2	11	1998	1999	1999
350660	Biritiba-Mirim	0	1	1	8	0	0	0
350670	Boa Esperança do Sul	5	6	3	12	0	0	0
350680	Bocaina	5	11	6	15	0	0	0
350690	Bofete	0	4	6	16	0	0	0
350700	Boituva	5	4	16	31	0	0	0
350710	Bom Jesus dos Perdões	5	5	7	17	0	0	0
350715	Bom Sucesso de Itararé	0	4	16	32	0	0	0
350720	Borá	5	11	9	13	0	0	0
350730	Boracéia	5	11	6	15	0	0	0
350740	Borborema	5	6	3	12	0	0	0
350745	Borebi	5	11	6	15	0	0	0
350750	Botucatu	5	4	6	16	0	0	0
350760	Bragança Paulista	5	5	7	17	0	0	0
350770	Braúna	1	9	2	11	2002	2007	2008
350775	Brejo Alegre	3	9	2	11	2002	2010	0
350780	Brodowski	0	6	13	24	0	0	0
350790	Brotas	5	11	6	15	0	0	0
350800	Buri	0	4	16	32	0	0	0
350810	Buritama	3	9	2	11	2001	2003	0
350820	Buritizal	0	6	8	18	0	0	0
350830	Cabrália Paulista	5	11	6	15	0	0	0
350840	Cabreúva	5	5	7	17	0	0	0
350850	Caçapava	0	3	17	27	0	0	0
350860	Cachoeira Paulista	0	3	17	33	0	0	0
350870	Caconde	5	5	14	26	0	0	0
350880	Cafelândia	1	11	6	15	2004	2004	2007
350890	Caiabu	4	10	11	21	2011	0	0
350900	Caieiras	5	1	1	9	0	0	0
350910	Caiuá	4	10	11	22	2009	0	0
350920	Cajamar	5	1	1	9	0	0	0
350925	Cajati	0	2	12	23	0	0	0
350930	Cajobi	0	6	5	14	0	0	0
350940	Cajuru	0	6	13	24	0	0	0
350945	Campina do Monte Alegre	0	4	16	31	0	0	0
350950	Campinas	3	5	7	17	2009	2009	0
350960	Campo Limpo Paulista	5	5	7	17	0	0	0
350970	Campos do Jordão	0	3	17	33	0	0	0
350980	Campos Novos Paulista	5	11	9	19	0	0	0
350990	Cananéia	0	2	12	23	0	0	0
350995	Canas	0	3	17	33	0	0	0
351000	Cândido Mota	5	11	9	13	0	0	0
351010	Cândido Rodrigues	0	6	3	12	0	0	0
351015	Canitar	5	11	9	13	0	0	0
351020	Capão Bonito	0	4	16	31	0	0	0
351030	Capela do Alto	0	4	16	31	0	0	0
351040	Capivari	0	5	10	20	0	0	0
351050	Caraguatatuba	5	3	17	28	0	0	0
351060	Carapicuíba	5	1	1	10	0	0	0
351070	Cardoso	5	8	15	29	0	0	0
351080	Casa Branca	5	5	14	26	0	0	0
351090	Cássia dos Coqueiros	4	6	13	24	1974	0	0
351100	Castilho	1	9	2	11	2000	2000	2001
351110	Catanduva	5	8	15	29	0	0	0
351120	Catiguá	5	8	15	29	0	0	0
351130	Cedral	5	8	15	29	0	0	0
351140	Cerqueira César	0	4	6	16	0	0	0
351150	Cerquilho	5	4	16	31	0	0	0
351160	Cesário Lange	0	4	16	31	0	0	0
351170	Charqueada	5	5	10	20	0	0	0
355720	Chavantes	5	11	9	13	0	0	0
351190	Clementina	1	9	2	11	2004	2008	2009
351200	Colina	0	6	5	14	0	0	0
351210	Colômbia	0	6	5	14	0	0	0
351220	Conchal	5	5	10	20	0	0	0
351230	Conchas	5	4	6	16	0	0	0
351240	Cordeirópolis	4	5	10	20	2014	0	0
351250	Coroados	1	9	2	11	1999	2002	2002
351260	Coronel Macedo	0	4	6	16	0	0	0
351270	Corumbataí	5	5	10	20	0	0	0
351280	Cosmópolis	5	5	7	17	0	0	0
351290	Cosmorama	5	8	15	29	0	0	0
351300	Cotia	3	1	1	10	0	2003	0
351310	Cravinhos	0	6	13	24	0	0	0
351320	Cristais Paulista	0	6	8	18	0	0	0
351330	Cruzália	5	11	9	13	0	0	0
351340	Cruzeiro	0	3	17	33	0	0	0
351350	Cubatão	5	2	4	25	0	0	0
351360	Cunha	0	3	17	33	0	0	0
351370	Descalvado	5	6	3	12	0	0	0
351380	Diadema	5	1	1	7	0	0	0
351385	Dirce Reis	4	8	15	30	2012	0	0
351390	Divinolândia	5	5	14	26	0	0	0
351400	Dobrada	0	6	3	12	0	0	0
351410	Dois Córregos	5	11	6	15	0	0	0
351420	Dolcinópolis	4	8	15	30	2011	0	0
351430	Dourado	5	6	3	12	0	0	0
351440	Dracena	1	10	11	22	2003	2005	2005
351450	Duartina	5	11	6	15	0	0	0
351460	Dumont	0	6	13	24	0	0	0
351470	Echaporã	5	11	9	19	0	0	0
351480	Eldorado	0	2	12	23	0	0	0
351490	Elias Fausto	5	5	10	20	0	0	0
351492	Elisiário	5	8	15	29	0	0	0
351495	Embaúba	0	6	5	14	0	0	0
351500	Embu	3	1	1	10	0	2003	0
351510	Embu-Guaçu	5	1	1	10	0	0	0
351512	Emilianópolis	4	10	11	21	2014	0	0
351515	Engenheiro Coelho	5	5	10	20	0	0	0
351518	Espírito Santo do Pinhal	3	5	14	26	1995	2005	0
351519	Espírito Santo do Turvo	5	11	9	13	0	0	0
355730	Estiva Gerbi	5	5	14	26	0	0	0
351530	Estrela do Norte	5	10	11	21	0	0	0
351520	Estrela d'Oeste	4	8	15	30	2012	0	0
351535	Euclides da Cunha Paulist	5	10	11	22	0	0	0
351540	Fartura	0	4	6	16	0	0	0
351560	Fernando Prestes	5	8	15	29	0	0	0
351550	Fernandópolis	3	8	15	30	2012	2012	0
351565	Fernão	5	11	9	19	0	0	0
351570	Ferraz de Vasconcelos	6	1	1	8	0	0	0
351580	Flora Rica	1	10	11	21	2004	2009	2010
351590	Floreal	4	8	15	29	2014	0	0
351600	Flórida Paulista	1	11	9	19	2003	2005	2006
351610	Florínia	5	11	9	13	0	0	0
351620	Franca	0	6	8	18	0	0	0
351630	Francisco Morato	5	1	1	9	0	0	0
351640	Franco da Rocha	5	1	1	9	0	0	0
351650	Gabriel Monteiro	3	9	2	11	2008	2007	0
351660	Gália	5	11	9	19	0	0	0
351670	Garça	5	11	9	19	0	0	0
351680	Gastão Vidigal	4	8	15	29	2014	0	0
351685	Gavião Peixoto	5	6	3	12	0	0	0
351690	General Salgado	4	8	15	29	2014	0	0
351700	Getulina	1	11	6	15	2005	2009	2010
351710	Glicério	3	9	2	11	1999	1999	0
351720	Guaiçara	1	11	6	15	2003	2003	2003
351730	Guaimbê	4	11	9	19	2010	0	0
351740	Guaíra	0	6	5	14	0	0	0
351750	Guapiaçu	5	8	15	29	0	0	0
351760	Guapiara	0	4	16	32	0	0	0
351770	Guará	0	6	8	18	0	0	0
351780	Guaraçaí	1	9	2	11	1999	2000	2001
351790	Guaraci	0	6	5	14	0	0	0
351800	Guarani d'Oeste	5	8	15	30	0	0	0
351810	Guarantã	1	11	9	19	2004	2003	2003
351820	Guararapes	1	9	2	11	1998	1999	2000
351830	Guararema	0	1	1	8	0	0	0
351840	Guaratinguetá	0	3	17	33	0	0	0
351850	Guareí	0	4	16	31	0	0	0
351860	Guariba	0	6	13	24	0	0	0
351870	Guarujá	5	2	4	25	0	0	0
351880	Guarulhos	5	1	1	8	0	0	0
351885	Guatapará	0	6	13	24	0	0	0
351890	Guzolândia	1	9	2	11	2003	2003	2003
351900	Herculândia	4	11	9	19	2013	0	0
351905	Holambra	5	5	7	17	0	0	0
351907	Hortolândia	5	5	7	17	0	0	0
351910	Iacanga	5	11	6	15	0	0	0
351920	Iacri	4	11	9	19	2004	0	0
351925	Iaras	5	4	6	16	0	0	0
351930	Ibaté	5	6	3	12	0	0	0
351940	Ibirá	5	8	15	29	0	0	0
351950	Ibirarema	5	11	9	13	0	0	0
351960	Ibitinga	5	6	3	12	0	0	0
351970	Ibiúna	5	4	16	31	0	0	0
351980	Icém	5	8	15	29	0	0	0
351990	Iepê	5	10	11	21	0	0	0
352000	Igaraçu do Tietê	5	11	6	15	0	0	0
352010	Igarapava	0	6	8	18	0	0	0
352020	Igaratá	0	3	17	27	0	0	0
352030	Iguape	0	2	12	23	0	0	0
352042	Ilha Comprida	0	2	12	23	0	0	0
352044	Ilha Solteira	1	9	2	11	2002	2001	2005
352040	Ilhabela	5	3	17	28	0	0	0
352050	Indaiatuba	5	5	7	17	0	0	0
352060	Indiana	5	10	11	21	0	0	0
352070	Indiaporã	5	8	15	30	0	0	0
352080	Inúbia Paulista	1	11	9	19	2006	2006	2008
352090	Ipaussu	5	11	9	13	0	0	0
352100	Iperó	5	4	16	31	0	0	0
352110	Ipeúna	4	5	10	20	2009	0	0
352115	Ipiguá	5	8	15	29	0	0	0
352120	Iporanga	4	2	12	23	2002	0	0
352130	Ipuã	0	6	8	18	0	0	0
352140	Iracemápolis	5	5	10	20	0	0	0
352150	Irapuã	5	8	15	29	0	0	0
352160	Irapuru	1	10	11	21	2005	2007	2007
352170	Itaberá	0	4	16	32	0	0	0
352180	Itaí	0	4	6	16	0	0	0
352190	Itajobi	5	8	15	29	0	0	0
352200	Itaju	5	11	6	15	0	0	0
352210	Itanhaém	5	2	4	25	0	0	0
352215	Itaóca	0	4	16	32	0	0	0
352220	Itapecerica da Serra	5	1	1	10	0	0	0
352230	Itapetininga	5	4	16	31	0	0	0
352240	Itapeva	0	4	16	32	0	0	0
352250	Itapevi	5	1	1	10	0	0	0
352260	Itapira	5	5	14	26	0	0	0
352265	Itapirapuã Paulista	0	4	16	32	0	0	0
352270	Itápolis	5	6	3	12	0	0	0
352280	Itaporanga	0	4	6	16	0	0	0
352290	Itapuí	5	11	6	15	0	0	0
352300	Itapura	1	9	2	11	2000	2004	2004
352310	Itaquaquecetuba	6	1	1	8	0	0	0
352320	Itararé	0	4	16	32	0	0	0
352330	Itariri	0	2	12	23	0	0	0
352340	Itatiba	5	5	7	17	0	0	0
352350	Itatinga	0	4	6	16	0	0	0
352360	Itirapina	4	5	10	20	2005	0	0
352370	Itirapuã	0	6	8	18	0	0	0
352380	Itobi	5	5	14	26	0	0	0
352390	Itu	4	4	16	31	2013	0	0
352400	Itupeva	4	5	7	17	1995	0	0
352410	Ituverava	0	6	8	18	0	0	0
352420	Jaborandi	0	6	5	14	0	0	0
352430	Jaboticabal	0	6	13	24	0	0	0
352440	Jacareí	0	3	17	27	0	0	0
352450	Jaci	5	8	15	29	0	0	0
352460	Jacupiranga	0	2	12	23	0	0	0
352470	Jaguariúna	4	5	7	17	2009	0	0
352480	Jales	1	8	15	30	2008	2008	2007
352490	Jambeiro	0	3	17	27	0	0	0
352500	Jandira	5	1	1	10	0	0	0
352510	Jardinópolis	0	6	13	24	0	0	0
352520	Jarinu	5	5	7	17	0	0	0
352530	Jaú	2	11	6	15	0	0	2004
352540	Jeriquara	0	6	8	18	0	0	0
352550	Joanópolis	0	5	7	17	0	0	0
352560	João Ramalho	5	10	11	21	0	0	0
352570	José Bonifácio	5	8	15	29	0	0	0
352580	Júlio Mesquita	5	11	9	19	0	0	0
352585	Jumirim	5	4	16	31	0	0	0
352590	Jundiaí	5	5	7	17	0	0	0
352600	Junqueirópolis	1	10	11	22	2004	2006	2006
352610	Juquiá	0	2	12	23	0	0	0
352620	Juquitiba	5	1	1	10	0	0	0
352630	Lagoinha	0	3	17	33	0	0	0
352640	Laranjal Paulista	5	4	6	16	0	0	0
352650	Lavínia	1	9	2	11	1999	1999	2001
352660	Lavrinhas	0	3	17	33	0	0	0
352670	Leme	5	5	10	20	0	0	0
352680	Lençóis Paulista	1	11	6	15	2005	2011	2007
352690	Limeira	5	5	10	20	0	0	0
352700	Lindóia	5	5	7	17	0	0	0
352710	Lins	1	11	6	15	2003	2003	2003
352720	Lorena	0	3	17	33	0	0	0
352725	Lourdes	3	9	2	11	2003	2000	0
352730	Louveira	5	5	7	17	0	0	0
352740	Lucélia	1	11	9	19	2003	2003	2005
352750	Lucianópolis	5	11	6	15	0	0	0
352760	Luís Antônio	0	6	13	24	0	0	0
352770	Luiziânia	3	9	2	11	2003	2003	0
352780	Lupércio	5	11	9	19	0	0	0
352790	Lutécia	5	11	9	13	0	0	0
352800	Macatuba	5	11	6	15	0	0	0
352810	Macaubal	5	8	15	29	0	0	0
352820	Macedônia	5	8	15	30	0	0	0
352830	Magda	4	8	15	29	2013	0	0
352840	Mairinque	5	4	16	31	0	0	0
352850	Mairiporã	5	1	1	9	0	0	0
352860	Manduri	0	4	6	16	0	0	0
352870	Marabá Paulista	4	10	11	22	2012	0	0
352880	Maracaí	6	11	9	13	0	0	0
352885	Marapoama	5	8	15	29	0	0	0
352890	Mariápolis	1	11	9	19	2005	2007	2009
352900	Marília	1	11	9	19	2010	2013	2011
352910	Marinópolis	4	8	15	30	2010	0	0
352920	Martinópolis	4	10	11	21	2011	0	0
352930	Matão	0	6	3	12	0	0	0
352940	Mauá	5	1	1	7	0	0	0
352950	Mendonça	5	8	15	29	0	0	0
352960	Meridiano	3	8	15	30	2012	2013	0
352965	Mesópolis	5	8	15	30	0	0	0
352970	Miguelópolis	0	6	8	18	0	0	0
352980	Mineiros do Tietê	5	11	6	15	0	0	0
353000	Mira Estrela	4	8	15	30	2014	0	0
352990	Miracatu	0	2	12	23	0	0	0
353010	Mirandópolis	1	9	2	11	1999	1999	2001
353020	Mirante do Paranapanema	4	10	11	22	2013	0	0
353030	Mirassol	4	8	15	29	2013	0	0
353040	Mirassolândia	5	8	15	29	0	0	0
353050	Mococa	5	5	14	26	0	0	0
353060	Mogi das Cruzes	6	1	1	8	0	0	0
353070	Mogi Guaçu	5	5	14	26	0	0	0
353080	Mogi Mirim	5	5	14	26	0	0	0
353090	Mombuca	0	5	10	20	0	0	0
353100	Monções	4	8	15	29	2014	0	0
353110	Mongaguá	5	2	4	25	0	0	0
353120	Monte Alegre do Sul	5	5	7	17	0	0	0
353130	Monte Alto	0	6	13	24	0	0	0
353140	Monte Aprazível	5	8	15	29	0	0	0
353150	Monte Azul Paulista	0	6	5	14	0	0	0
353160	Monte Castelo	1	10	11	22	2004	2008	2009
353180	Monte Mor	5	5	7	17	0	0	0
353170	Monteiro Lobato	0	3	17	27	0	0	0
353190	Morro Agudo	0	6	8	18	0	0	0
353200	Morungaba	5	5	7	17	0	0	0
353205	Motuca	0	6	3	12	0	0	0
353210	Murutinga do Sul	1	9	2	11	2000	2003	2003
353215	Nantes	5	10	11	21	0	0	0
353220	Narandiba	4	10	11	21	2013	0	0
353230	Natividade da Serra	0	3	17	33	0	0	0
353240	Nazaré Paulista	5	5	7	17	0	0	0
353250	Neves Paulista	5	8	15	29	0	0	0
353260	Nhandeara	5	8	15	29	0	0	0
353270	Nipoã	5	8	15	29	0	0	0
353280	Nova Aliança	5	8	15	29	0	0	0
353282	Nova Campina	0	4	16	32	0	0	0
353284	Nova Canaã Paulista	4	8	15	30	2012	0	0
353286	Nova Castilho	3	9	2	11	0	2006	0
353290	Nova Europa	5	6	3	12	0	0	0
353300	Nova Granada	5	8	15	29	0	0	0
353310	Nova Guataporanga	1	10	11	22	2003	2007	2007
353320	Nova Independência	1	9	2	11	2001	2006	2006
353330	Nova Luzitânia	4	9	2	11	2007	0	0
353340	Nova Odessa	5	5	7	17	0	0	0
353325	Novais	5	8	15	29	0	0	0
353350	Novo Horizonte	5	8	15	29	0	0	0
353360	Nuporanga	0	6	8	18	0	0	0
353370	Ocauçu	5	11	9	19	0	0	0
353380	Óleo	5	11	9	13	0	0	0
353390	Olímpia	0	6	5	14	0	0	0
353400	Onda Verde	5	8	15	29	0	0	0
353410	Oriente	5	11	9	19	0	0	0
353420	Orindiúva	5	8	15	29	0	0	0
353430	Orlândia	0	6	8	18	0	0	0
353440	Osasco	5	1	1	10	0	0	0
353450	Oscar Bressane	4	11	9	19	2011	0	0
353460	Osvaldo Cruz	1	11	9	19	2005	2007	2007
353470	Ourinhos	5	11	9	13	0	0	0
353480	Ouro Verde	1	10	11	22	2004	2006	2005
353475	Ouroeste	5	8	15	30	0	0	0
353490	Pacaembu	1	11	9	19	2003	2003	2007
353500	Palestina	5	8	15	29	0	0	0
353510	Palmares Paulista	5	8	15	29	0	0	0
353520	Palmeira d'Oeste	3	8	15	30	2009	2009	0
353530	Palmital	5	11	9	13	0	0	0
353540	Panorama	1	10	11	22	2005	2007	2007
353550	Paraguaçu Paulista	5	11	9	13	0	0	0
353560	Paraibuna	0	3	17	27	0	0	0
353570	Paraíso	5	8	15	29	0	0	0
353580	Paranapanema	0	4	6	16	0	0	0
353590	Paranapuã	4	8	15	30	2012	0	0
353600	Parapuã	2	11	9	19	2007	0	2008
353610	Pardinho	0	4	6	16	0	0	0
353620	Pariquera-Açu	0	2	12	23	0	0	0
353625	Parisi	5	8	15	29	0	0	0
353630	Patrocínio Paulista	0	6	8	18	0	0	0
353640	Paulicéia	1	10	11	22	2005	2007	2007
353650	Paulínia	5	5	7	17	0	0	0
353657	Paulistânia	5	11	6	15	0	0	0
353660	Paulo de Faria	5	8	15	29	0	0	0
353670	Pederneiras	4	11	6	15	2013	0	0
353680	Pedra Bela	0	5	7	17	0	0	0
353690	Pedranópolis	5	8	15	30	0	0	0
353700	Pedregulho	3	6	8	18	2013	2013	0
353710	Pedreira	5	5	7	17	0	0	0
353715	Pedrinhas Paulista	5	11	9	13	0	0	0
353720	Pedro de Toledo	5	2	12	23	0	0	0
353730	Penápolis	1	9	2	11	1999	1999	2001
353740	Pereira Barreto	1	9	2	11	1999	1999	2003
353750	Pereiras	5	4	6	16	0	0	0
353760	Peruíbe	0	2	4	25	0	0	0
353770	Piacatu	1	9	2	11	2001	2003	2007
353780	Piedade	5	4	16	31	0	0	0
353790	Pilar do Sul	0	4	16	31	0	0	0
353800	Pindamonhangaba	0	3	17	33	0	0	0
353810	Pindorama	5	8	15	29	0	0	0
353820	Pinhalzinho	5	5	7	17	0	0	0
353830	Piquerobi	4	10	11	22	2013	0	0
353850	Piquete	0	3	17	33	0	0	0
353860	Piracaia	0	5	7	17	0	0	0
353870	Piracicaba	5	5	10	20	0	0	0
353880	Piraju	0	4	6	16	0	0	0
353890	Pirajuí	1	11	6	15	2005	2005	2006
353900	Pirangi	5	8	15	29	0	0	0
353910	Pirapora do Bom Jesus	4	1	1	10	1973	0	0
353920	Pirapozinho	4	10	11	21	2012	0	0
353930	Pirassununga	5	5	10	20	0	0	0
353940	Piratininga	1	11	6	15	2005	2006	2008
353950	Pitangueiras	0	6	13	24	0	0	0
353960	Planalto	5	8	15	29	0	0	0
353970	Platina	5	11	9	13	0	0	0
353980	Poá	5	1	1	8	0	0	0
353990	Poloni	5	8	15	29	0	0	0
354000	Pompéia	4	11	9	19	2013	0	0
354010	Pongaí	5	11	6	15	0	0	0
354020	Pontal	0	6	13	24	0	0	0
354025	Pontalinda	4	8	15	30	2012	0	0
354030	Pontes Gestal	5	8	15	29	0	0	0
354040	Populina	4	8	15	30	0	0	0
354050	Porangaba	0	4	6	16	0	0	0
354060	Porto Feliz	5	4	16	31	0	0	0
354070	Porto Ferreira	5	6	3	12	0	0	0
354075	Potim	0	3	17	33	0	0	0
354080	Potirendaba	5	8	15	29	0	0	0
354085	Pracinha	4	11	9	19	2005	0	0
354090	Pradópolis	0	6	13	24	0	0	0
354100	Praia Grande	5	2	4	25	0	0	0
354105	Pratânia	5	4	6	16	0	0	0
354110	Presidente Alves	3	11	6	15	2006	2011	0
354120	Presidente Bernardes	4	10	11	21	2012	0	0
354130	Presidente Epitácio	4	10	11	22	2009	0	0
354140	Presidente Prudente	3	10	11	21	2009	2010	0
354150	Presidente Venceslau	1	10	11	22	2008	2010	2010
354160	Promissão	1	11	6	15	1999	1999	2002
354165	Quadra	0	4	16	31	0	0	0
354170	Quatá	5	10	11	21	0	0	0
354180	Queiroz	5	11	9	19	0	0	0
354190	Queluz	0	3	17	33	0	0	0
354200	Quintana	2	11	9	19	2012	0	2008
354210	Rafard	0	5	10	20	0	0	0
354220	Rancharia	4	10	11	21	2014	0	0
354230	Redenção da Serra	0	3	17	33	0	0	0
354240	Regente Feijó	5	10	11	21	0	0	0
354250	Reginópolis	5	11	6	15	0	0	0
354260	Registro	5	2	12	23	0	0	0
354270	Restinga	0	6	8	18	0	0	0
354280	Ribeira	0	4	16	32	0	0	0
354290	Ribeirão Bonito	5	6	3	12	0	0	0
354300	Ribeirão Branco	0	4	16	32	0	0	0
354310	Ribeirão Corrente	0	6	8	18	0	0	0
354320	Ribeirão do Sul	5	11	9	13	0	0	0
354323	Ribeirão dos Índios	5	10	11	22	0	0	0
354325	Ribeirão Grande	0	4	16	31	0	0	0
354330	Ribeirão Pires	5	1	1	7	0	0	0
354340	Ribeirão Preto	5	6	13	24	0	0	0
354360	Rifaina	0	6	8	18	0	0	0
354370	Rincão	0	6	3	12	0	0	0
354380	Rinópolis	1	11	9	19	2006	2008	2008
354390	Rio Claro	5	5	10	20	0	0	0
354400	Rio das Pedras	0	5	10	20	0	0	0
354410	Rio Grande da Serra	5	1	1	7	0	0	0
354420	Riolândia	5	8	15	29	0	0	0
354350	Riversul	0	4	16	32	0	0	0
354425	Rosana	5	10	11	22	0	0	0
354430	Roseira	0	3	17	33	0	0	0
354440	Rubiácea	1	9	2	11	2000	1999	2011
354450	Rubinéia	3	8	15	30	2012	2010	0
354460	Sabino	4	11	6	15	2012	0	0
354470	Sagres	1	11	9	19	2007	2010	2010
354480	Sales	5	8	15	29	0	0	0
354490	Sales Oliveira	0	6	8	18	0	0	0
354500	Salesópolis	5	1	1	8	0	0	0
354510	Salmourão	1	11	9	19	2007	2009	2010
354515	Saltinho	0	5	10	20	0	0	0
354520	Salto	3	4	16	31	2008	2008	0
354530	Salto de Pirapora	4	4	16	31	1970	0	0
354540	Salto Grande	5	11	9	13	0	0	0
354550	Sandovalina	4	10	11	21	2013	0	0
354560	Santa Adélia	5	8	15	29	0	0	0
354570	Santa Albertina	3	8	15	30	2013	2010	0
354580	Santa Bárbara d'Oeste	5	5	7	17	0	0	0
354600	Santa Branca	0	3	17	27	0	0	0
354610	Santa Clara d'Oeste	4	8	15	30	2012	0	0
354620	Santa Cruz da Conceição	5	5	10	20	0	0	0
354625	Santa Cruz da Esperança	0	6	13	24	0	0	0
354630	Santa Cruz das Palmeiras	5	5	14	26	0	0	0
354640	Santa Cruz do Rio Pardo	5	11	9	13	0	0	0
354650	Santa Ernestina	0	6	3	12	0	0	0
354660	Santa Fé do Sul	1	8	15	30	2009	2009	2010
354670	Santa Gertrudes	4	5	10	20	2012	0	0
354680	Santa Isabel	0	1	1	8	0	0	0
354690	Santa Lúcia	0	6	3	12	0	0	0
354700	Santa Maria da Serra	5	5	10	20	0	0	0
354710	Santa Mercedes	1	10	11	22	2004	2007	2007
354750	Santa Rita do Passa Quatr	0	6	13	24	0	0	0
354740	Santa Rita d'Oeste	4	8	15	30	2012	0	0
354760	Santa Rosa de Viterbo	0	6	13	24	0	0	0
354765	Santa Salete	4	8	15	30	2009	0	0
354720	Santana da Ponte Pensa	3	8	15	30	2009	2011	0
354730	Santana de Parnaíba	5	1	1	10	0	0	0
354770	Santo Anastácio	4	10	11	22	2013	0	0
354780	Santo André	5	1	1	7	0	0	0
354790	Santo Antônio da Alegria	0	6	13	24	0	0	0
354800	Santo Antônio de Posse	5	5	7	17	0	0	0
354805	Santo Antônio do Aracangu	1	9	2	11	1998	1999	2003
354810	Santo Antônio do Jardim	5	5	14	26	0	0	0
354820	Santo Antônio do Pinhal	0	3	17	33	0	0	0
354830	Santo Expedito	2	10	11	21	2009	0	2013
354840	Santópolis do Aguapeí	3	9	2	11	2001	2006	0
354850	Santos	5	2	4	25	0	0	0
354860	São Bento do Sapucaí	0	3	17	33	0	0	0
354870	São Bernardo do Campo	5	1	1	7	0	0	0
354880	São Caetano do Sul	5	1	1	7	0	0	0
354890	São Carlos	4	6	3	12	2008	0	0
354900	São Francisco	4	8	15	30	2012	0	0
354910	São João da Boa Vista	5	5	14	26	0	0	0
354920	São João das Duas Pontes	5	8	15	30	0	0	0
354925	São João de Iracema	5	8	15	30	0	0	0
354930	São João do Pau d'Alho	1	10	11	22	2004	2011	2011
354940	São Joaquim da Barra	0	6	8	18	0	0	0
354950	São José da Bela Vista	0	6	8	18	0	0	0
354960	São José do Barreiro	0	3	17	33	0	0	0
354970	São José do Rio Pardo	5	5	14	26	0	0	0
354980	São José do Rio Preto	5	8	15	29	0	0	0
354990	São José dos Campos	5	3	17	27	0	0	0
354995	São Lourenço da Serra	5	1	1	10	0	0	0
355000	São Luís do Paraitinga	0	3	17	33	0	0	0
355010	São Manuel	5	4	6	16	0	0	0
355020	São Miguel Arcanjo	0	4	16	31	0	0	0
355030	São Paulo	6	1	1	1	0	0	0
355040	São Pedro	3	5	10	20	2008	2008	0
355050	São Pedro do Turvo	5	11	9	13	0	0	0
355060	São Roque	5	4	16	31	0	0	0
355070	São Sebastião	5	3	17	28	0	0	0
355080	São Sebastião da Grama	5	5	14	26	0	0	0
355090	São Simão	0	6	13	24	0	0	0
355100	São Vicente	5	2	4	25	0	0	0
355110	Sarapuí	0	4	16	31	0	0	0
355120	Sarutaiá	0	4	6	16	0	0	0
355130	Sebastianópolis do Sul	5	8	15	29	0	0	0
355140	Serra Azul	0	6	13	24	0	0	0
355160	Serra Negra	5	5	7	17	0	0	0
355150	Serrana	0	6	13	24	0	0	0
355170	Sertãozinho	0	6	13	24	0	0	0
355180	Sete Barras	0	2	12	23	0	0	0
355190	Severínia	0	6	5	14	0	0	0
355200	Silveiras	0	3	17	33	0	0	0
355210	Socorro	4	5	7	17	1995	0	0
355220	Sorocaba	4	4	16	31	2011	0	0
355230	Sud Mennucci	1	9	2	11	2005	2007	2011
355240	Sumaré	5	5	7	17	0	0	0
355255	Suzanápolis	3	9	2	11	2007	2003	0
355250	Suzano	6	1	1	8	0	0	0
355260	Tabapuã	5	8	15	29	0	0	0
355270	Tabatinga	5	6	3	12	0	0	0
355280	Taboão da Serra	5	1	1	10	0	0	0
355290	Taciba	5	10	11	21	0	0	0
355300	Taguaí	0	4	6	16	0	0	0
355310	Taiaçu	0	6	5	14	0	0	0
355320	Taiúva	0	6	5	14	0	0	0
355330	Tambaú	5	5	14	26	0	0	0
355340	Tanabi	5	8	15	29	0	0	0
355350	Tapiraí	0	4	16	31	0	0	0
355360	Tapiratiba	5	5	14	26	0	0	0
355365	Taquaral	0	6	5	14	0	0	0
355370	Taquaritinga	0	6	3	12	0	0	0
355380	Taquarituba	0	4	6	16	0	0	0
355385	Taquarivaí	0	4	16	32	0	0	0
355390	Tarabaí	5	10	11	21	0	0	0
355395	Tarumã	5	11	9	13	0	0	0
355400	Tatuí	5	4	16	31	0	0	0
355410	Taubaté	0	3	17	33	0	0	0
355420	Tejupá	0	4	6	16	0	0	0
355430	Teodoro Sampaio	3	10	11	22	2010	2010	0
355440	Terra Roxa	0	6	5	14	0	0	0
355450	Tietê	5	4	16	31	0	0	0
355460	Timburi	5	11	9	13	0	0	0
355465	Torre de Pedra	0	4	6	16	0	0	0
355470	Torrinha	5	11	6	15	0	0	0
355475	Trabiju	5	6	3	12	0	0	0
355480	Tremembé	0	3	17	33	0	0	0
355490	Três Fronteiras	4	8	15	30	2011	0	0
355495	Tuiuti	5	5	7	17	0	0	0
355500	Tupã	1	11	9	19	2007	2007	2012
355510	Tupi Paulista	1	10	11	22	2004	2006	2006
355520	Turiúba	3	9	2	11	2003	2010	0
355530	Turmalina	4	8	15	30	2014	0	0
355535	Ubarana	5	8	15	29	0	0	0
355540	Ubatuba	0	3	17	28	0	0	0
355550	Ubirajara	5	11	9	19	0	0	0
355560	Uchoa	4	8	15	29	2013	0	0
355570	União Paulista	5	8	15	29	0	0	0
355580	Urânia	1	8	15	30	2008	2008	2009
355590	Uru	5	11	6	15	0	0	0
355600	Urupês	5	8	15	29	0	0	0
355610	Valentim Gentil	4	8	15	29	2011	0	0
355620	Valinhos	4	5	7	17	2014	0	0
355630	Valparaíso	1	9	2	11	1998	2000	2000
355635	Vargem	0	5	7	17	0	0	0
355640	Vargem Grande do Sul	5	5	14	26	0	0	0
355645	Vargem Grande Paulista	5	1	1	10	0	0	0
355650	Várzea Paulista	5	5	7	17	0	0	0
355660	Vera Cruz	5	11	9	19	0	0	0
355670	Vinhedo	5	5	7	17	0	0	0
355680	Viradouro	0	6	5	14	0	0	0
355690	Vista Alegre do Alto	0	6	5	14	0	0	0
355695	Vitoria Brasil	5	8	15	30	0	0	0
355700	Votorantim	4	4	16	31	2012	0	0
355710	Votuporanga	1	8	15	29	2009	2010	2011
355715	Zacarias	5	8	15	29	0	0	0

## Sheet: Legend
	Columns
	Code = Municipality Code
	Municipality= name of the municipality
	Class= Epidemiological Classification
	SR= Regional Health Service
	DRS = Regional Health Departament
	GVE= Epidemiological Survaillance Group
	Vector= year of the first record of Lutzomyia longipalpis
	Canine= year of the notification of the first canine case
	Human= year of notification of the first human case
	Legend used in the epidemiological classification of the municipalities of São Paulo state [25]
	0= Silent, non-receptive, non-vulnerable municipality
	1= Municipality with human and canine transmission
	2= Municipality with only human transmission
	3= Municipality with only canine transmission
	4= Receptive and silent municipality
	5= Silent, non-receptive, vulnerable municipality
	6= Municipality under investigation
